# Supplementary material for: Consumer Acceptance of Sustainable Dog Diets: A Survey of 2639 Dog Guardians
Source: Animals (Basel). 2025 Oct 15;15(20):2988. doi: 10.3390/ani15202988 (PMC12560912; doi:10.3390/ani15202988)
Supplement: Supplementary file 1 [file animals-15-02988-s001.zip]

Archive with 2 entries (2 files):
- animals-3845815-Supplementary Figures.pdf
- animals-3845815-Supplementary Tables.pdf
